# Supplementary material for: Development of Pentaplex Reverse Transcription Droplet Digital PCR Assay for Simultaneous Detection and Absolute Quantification of HIV‐1, HIV‐2, HCV, and HBV With Internal Control
Source: Electrophoresis. 2026 May 27;47(7):629–43. doi: 10.1002/elps.70098 (PMC13378299; doi:10.1002/elps.70098)
Supplement: Supplementary file 2 — Supporting File 2: elps70098‐sup‐0002‐SupMat‐Data‐2.xlsx. [file ELPS-47--s001.xlsx]

## Sheet: Data 2
Development of Pentaplex Reverse Transcription Droplet Digital PCR Assay for Simultaneous Detection and Absolute Quantification of HIV-1, HIV-2, HCV, and HBV with Internal Control Soo Yeon Lim1, Un Na Koh1, Ah Leum Kim1, Yebin Kim1, Ga Eun Kim1, Si-Keun Lim1,2,3* 1 Department of Forensic Sciences, Sungkyunkwan University, Suwon, Republic of Korea 2 ID-Cell Forensics Co., Sungkyunkwan University, …

## Sheet: Table S1
HIV1																			Table S1 Raw quantitative data obtained from the pentaplex RT-ddPCR assay for HIV-1, HIV-2, HCV, and HBV across serial dilutions. For each viral target, eight replicate measurements are shown as copies/microliter and the corresponding calculated copies/reaction. These data were used to determine the limit of detection (LoD), lower limit of quantification (LLoQ), cut-off values, and the 95% confid…
Sample	1		2		3		4		5		6		7		8
	copies/μL	copies/reaction	copies/μL	copies/reaction	copies/μL	copies/reaction	copies/μL	copies/reaction	copies/μL	copies/reaction	copies/μL	copies/reaction	copies/μL	copies/reaction	copies/μL	copies/reaction
0	0	0	0	0	0	0	0	0	0	0	0	0	0	0	0	0
1.59688	0.0609	1.218	0	0	0	0	0	0	0	0	0	0	0	0	0	0
3.19375	0.0628	1.256	0	0	0.244	4.88	0	0	0.0623	1.246	0.13	2.6	0	0	0.128	2.56
6.3875	0.247	4.94	0.0634	1.268	0.426	8.52	0.186	3.72	0.318	6.36	0.194	3.88	0	0	0.309	6.18
12.775	0.455	9.1	0.62	12.4	0.689	13.78	0.631	12.62	0.697	13.94	0.388	7.76	0.3	6	0.373	7.46
25.55	1.21	24.2	0.895	17.9	1.21	24.2	1.28	25.6	1.02	20.4	1.27	25.4	0.728	14.56	1.33	26.6
51.1	2.05	41	2.65	53	3	60	3.1	62	2.03	40.6	2.5	50	2.2	44	2.84	56.8
										Lower Limit of Quantification			Average	Standard Deviation	CV%
										12.775 Copies/Reaction			10.3825	3.15199	30.3587
										25.55 Copies/Reaction			22.3575	4.29387	19.2055
HIV2
Sample	1		2		3		4		5		6		7		8
	copies/μL	copies/reaction	copies/μL	copies/reaction	copies/μL	copies/reaction	copies/μL	copies/reaction	copies/μL	copies/reaction	copies/μL	copies/reaction	copies/μL	copies/reaction	copies/μL	copies/reaction
0	0	0	0	0	0	0	0	0	0	0	0	0	0	0	0	0
0.776438	0	0	0	0	0.0577	1.154	0	0	0	0	0.0653	1.306	0	0	0	0
1.55288	0.126	2.52	0.0674	1.348	0.0611	1.222	0.129	2.58	0.0623	1.246	0.13	2.6	0.0644	1.288	0.0641	1.282
3.10575	0.124	2.48	0	0	0	0	0.124	2.48	0	0	0.0647	1.294	0	0	0	0
6.2115	0.325	6.5	0.0619	1.238	0.376	7.52	0.126	2.52	0.443	8.86	0.258	5.16	0.24	4.8	0.186	3.72
12.423	0.485	9.7	0.831	16.62	0.728	14.56	0.73	14.6	0.445	8.9	0.507	10.14	0.424	8.48	0.633	12.66
24.846	0.871	17.42	0.905	18.1	1.35	27	1.18	23.6	1.66	33.2	1.12	22.4	1.1	22	0.897	17.94
										Lower Limit of Quantification			Average	Standard Deviation	CV%
										12.423 Copies/Reaction			11.9575	3.06662	25.646
										24.846 Copies/Reaction			22.7075	5.36956	23.6467
HCV
Sample	1		2		3		4		5		6		7		8
	copies/μL	copies/reaction	copies/μL	copies/reaction	copies/μL	copies/reaction	copies/μL	copies/reaction	copies/μL	copies/reaction	copies/μL	copies/reaction	copies/μL	copies/reaction	copies/μL	copies/reaction
0	0	0	0	0	0	0	0	0	0	0	0	0	0	0	0	0
0.23265	0	0	0	0	0	0	0	0	0	0	0	0	0	0	0	0
0.4653	0.126	2.52	0	0	0	0	0.129	2.58	0	0	0.065	1.3	0	0	0.0641	1.282
0.9306	0	0	0.0634	1.268	0.0609	1.218	0.124	2.48	0	0	0	0	0.124	2.48	0	0
1.8612	0.13	2.6	0.31	6.2	0	0	0.0631	1.262	0.127	2.54	0.129	2.58	0	0	0.0622	1.244
3.7224	0.303	6.06	0.0384	0.768	0.121	2.42	0.0608	1.216	0.318	6.36	0.127	2.54	0.0606	1.212	0.127	2.54
7.4448	0.373	7.46	0.259	5.18	0.293	5.86	0.31	6.2	0.431	8.62	0.375	7.5	0.549	10.98	0.373	7.46
										Lower Limit of Quantification			Average	Standard Deviation	CV%
										3.722 Copies/Reaction			2.8895	2.16057	74.7733
										7.448 Copies/Reaction			7.4075	1.81508	24.5032
HBV
Sample	1		2		3		4		5		6		7		8
	copies/μL	copies/reaction	copies/μL	copies/reaction	copies/μL	copies/reaction	copies/μL	copies/reaction	copies/μL	copies/reaction	copies/μL	copies/reaction	copies/μL	copies/reaction	copies/μL	copies/reaction
0	0	0	0	0	0	0	0	0	0	0	0	0	0	0	0	0
0.874375	0	0	0	0	0	0	0	0	0	0	0	0	0	0	0	0
1.74875	0.126	2.52	0.135	2.7	0.0611	1.222	0	0	0	0	0	0	0.0644	1.288	0.0641	1.282
3.4975	0.124	2.48	0	0	0	0	0.186	3.72	0	0	0.0647	1.294	0	0	0.123	2.46
6.995	0.455	9.1	0.0619	1.238	0.31	6.2	0.505	10.1	0.19	3.8	0.194	3.88	0.12	2.4	0.124	2.48
13.99	0.485	9.7	0.703	14.06	0.486	9.72	0.365	7.3	0.763	15.26	0.633	12.66	0.485	9.7	0.57	11.4
27.98	1.43	28.6	1.16	23.2	1.12	22.4	1.18	23.6	1.66	33.2	1.31	26.2	1.58	31.6	1.42	28.4
										Lower Limit of Quantification			Average	Standard Deviation	CV%
										6.995 Copies/Reaction			4.89975	3.25438	66.4194
										13.99 Copies/Reaction			11.225	2.63846	23.5052

## Sheet: Table S2
HIV1											Table S2 Raw Ct values obtained from the commercial RT-qPCR assay for HIV-1, HIV-2, HCV, and HBV across serial dilutions. The same samples used for the pentaplex RT-ddPCR analysis were directly applied to the commercial RT-qPCR assay to ensure comparability between platforms. Ct values from eight replicates at each concentration are shown. These data were used exclusively for the determination of…
Sample	1	2	3	4	5	6	7	8
	Cq Value	Cq Value	Cq Value	Cq Value	Cq Value	Cq Value	Cq Value	Cq Value
0	0	0	0	0	0	0	0	0
1.59688	0	0	0	40.8106	0	40.9696	0	0
3.19375	0	40.2463	40.6309	40.347	38.5432	38.9171	41.1755	40.3448
6.3875	41.5564	39.2526	39.1906	39.1485	38.1069	38.382	38.2987	38.6486
HIV2
Sample	1	2	3	4	5	6	7	8
	Cq Value	Cq Value	Cq Value	Cq Value	Cq Value	Cq Value	Cq Value	Cq Value
0	0	0	0	0	0	0	0	0
0.776438	0	0	0	0	0	0	0	0
1.55288	0	0	0	39.44	0	37.811	40.3497	0
3.10575	39.9	38.64	38.59	0	37.9881	0	0	0
HCV
Sample	1	2	3	4	5	6	7	8
	Cq Value	Cq Value	Cq Value	Cq Value	Cq Value	Cq Value	Cq Value	Cq Value
0	0	0	0	0	0	0	0	0
0.23265	0	0	0	0	0	48.92	0	0
0.4653	42.15	0	0	0	0	0	0	35.88
0.9306	0	41.55	0	45.45	39.11	0	41.74	0
HBV
Sample	1	2	3	4	5	6	7	8
	Cq Value	Cq Value	Cq Value	Cq Value	Cq Value	Cq Value	Cq Value	Cq Value
0	0	0	0	0	0	0	0	0
0.874375	0	0	0	0	0	0	0	0
1.74875	0	0	0	40.15	0	0	0	0
3.4975	0	0	41.11	43.95	0	0	0	0

## Sheet: Table S3
																					Table S3 Robustness evaluation of the pentaplex RT-ddPCR assay based on quantitative results obtained under different amplification conditions. The assay was performed using two thermocycling instruments (Bio-Rad and SimpliAmp) and at two time points (0 h and 3 h). For each viral target, quantitative values, along with the corresponding average, standard deviation (SD), and coefficient of variati…
		Biio RadTM(0hours)				Bio RadTM(3hours)				SimpliampTM(0hours)					copies/reaction average		SD	CV%
		1		2		1		2		1		2
	Target	copies/μL	copies/reaction	copies/μL	copies/reaction	copies/μL	copies/reaction	copies/μL	copies/reaction	copies/μL	copies/reaction	copies/μL	copies/reaction
	HIV1	4.18	83.6	3.53	70.6	4.76	95.2	3.33	66.6	3.66	73.2	3.3	66		75.8667		11.4162	15.0478
	HIV2	4.68	93.6	4.57	91.4	5.37	107.4	4.97	99.4	4.64	92.8	4.23	84.6		94.8667		7.75801	8.1778
	HCV	6.28	125.6	5.73	114.6	5.31	106.2	4.64	92.8	5.13	102.6	5.29	105.8		107.933		11.1496	10.3301
	HBV	3.69	73.8	3.29	65.8	2.68	53.6	3.79	75.8	2.62	52.4	2.8	56		62.9		10.3728	16.491
	IC	8.26	165.2	9.34	186.8	9.05	181	7.78	155.6	8.44	168.8	9.1	182		173.233		11.9696	6.90951

## Sheet: Table S4
	1		2		3			copies/reaction average	SD	CV%			Table S4 Precision evaluation data of the pentaplex RT-ddPCR assay. Copies/microliter and the corresponding copies/reaction are shown for HIV-1, HIV-2, HCV, and HBV across three replicate measurements, along with negative control (internal control) measurements. Mean values, standard deviations (SD), and coefficients of variation (CV%) were calculated based on copies per reaction and were used to…
Target	copies/μL	copies/reaction	copies/μL	copies/reaction	copies/μL	copies/reaction
HIV-1	4.58	91.6	4.37	87.4	3.88	77.6		85.5333	7.18424	8.39935
HIV-2	2.77	55.4	2.63	52.6	2.61	52.2		53.4	1.74356	3.26509
HCV	1.87	37.4	1.87	37.4	1.94	38.8		37.8667	0.80829	2.13457
HBV	2.64	52.8	2.77	55.4	2.74	54.8		54.3333	1.36137	2.50559
	1		2					copies/reaction average	SD	CV%
Negative	copies/μL	copies/reaction	copies/μL	copies/reaction
IC	1.63	32.6	1.76	35.2				33.9	1.83848	5.42324

## Sheet: Table S5
	Bio-Rad								Roche																Table S5 Inter-platform comparison data of the pentaplex RT-ddPCR assay generated using two different digital PCR platforms (Bio-Rad and Roche). For each viral target and the internal control, three replicate measurements are shown as copies/microliter and the corresponding calculated copies/reaction, together with platform-specific average values. Combined copies per reaction averages, standard …
	1		2		3		Aaverage		1		2		3		Aaverage		Target	copies/reaction average		SD	CV%	p-value
	copies/μL	copies/reaction	copies/μL	copies/reaction	copies/μL	copies/reaction	copies/reaction		copies/μL	copies/reaction	copies/μL	copies/reaction	copies/μL	copies/reaction	copies/reaction
HIV-1	1.9	38	1.74	34.8	1.37	27.4	33.4		1.8995	37.99	2.3867	47.734	2.4382	48.764	44.8293		HIV-1	22.0103		4.30837	19.5743	0.347723
	0.934	18.68	1	20	0.865	17.3	18.66		1.3518	27.036	1.0778	21.556	1.3745	27.49	25.3607		HIV-2	13.9		2.41645	17.3845	0.53132
	18.68	373.6	20	400	17.3	346	373.2		27.036	540.72	21.556	431.12	27.49	549.8	507.213		HCV	21.4257		2.73565	12.7681	0.537083
																	HBV	34.0677		3.22288	9.46023	0.164454
																	IC	286.838		25.2215	8.79293	0.763722
HIV-2	2.08	41.6	1.74	34.8	1.43	28.6	35		1.4522	29.044	1.7702	35.404	1.6873	33.746	32.7313
	0.759	15.18	0.768	15.36	0.519	10.38	13.64		0.6381	12.762	0.6317	12.634	0.8542	17.084	14.16
	15.18	303.6	15.36	307.2	10.38	207.6	272.8		12.762	255.24	12.634	252.68	17.084	341.68	283.2
HCV	1.1	22	1.06	21.2	1.13	22.6	21.9333		0.8561	17.122	1.2696	25.392	1.012	20.24	20.918
	0.642	12.84	0.177	3.54	0.576	11.52	9.3		0.563	11.26	0.6688	13.376	0.8542	17.084	13.9067
	22	440	21.2	424	22.6	452	438.667		17.122	342.44	25.392	507.84	20.24	404.8	418.36
HBV	1.96	39.2	1.5	30	1.67	33.4	34.2		1.7503	35.006	1.5776	31.552	1.7624	35.248	33.9353
	1.23	24.6	0.532	10.64	0.865	17.3	17.5133		0.5255	10.51	0.5945	11.89	0.6684	13.368	11.9227
	39.2	784	30	600	33.4	668	684		35.006	700.12	31.552	631.04	35.248	704.96	678.707
IC	19.2	384	25.6	512	26	520	472		28.87	577.4	28.4226	568.452	25.2168	504.336	550.063
	14.7	294	14.9	298	16	320	304		12.2003	244.006	13.9225	278.45	14.3286	286.572	269.676
IC_NC	0		0	0	0	0	0		0	0	0	0	0	0	0
